# Supplementary material for: (E,E)-1,2-Bis[4-(prop-2-yn-1-yl­oxy)benzyl­idene]hydrazine
Source: Acta Crystallogr Sect E Struct Rep Online. 2011 Oct 8;67(Pt 11):o2900. doi: 10.1107/S160053681104102X (PMC3247316; doi:10.1107/S160053681104102X)
Supplement: Supplementary file 2 [file e-67-o2900-Isup2.hkl]

# 
# h,k,l, Fc-squared, Fo-squared, sigma(Fo-squared) and status flag 
# 
data_I
_shelx_title ' lkm2438_0m in P2(1)/n' 
_shelx_refln_list_code          4 
_shelx_F_calc_maximum      113.82 
_exptl_crystal_F_000       332.00 
_reflns_d_resolution_high  0.7698 
 
loop_ 
 _symmetry_equiv_pos_as_xyz 
 'x, y, z' 
 '-x+1/2, y+1/2, -z+1/2' 
 '-x, -y, -z' 
 'x-1/2, -y-1/2, z-1/2' 
 
_cell_length_a     7.6598 
_cell_length_b     8.1117 
_cell_length_c    12.9966 
_cell_angle_alpha  90.000 
_cell_angle_beta   94.466 
_cell_angle_gamma  90.000 
 
_shelx_F_squared_multiplier     1.000 
 
loop_ 
 _refln_index_h 
 _refln_index_k 
 _refln_index_l 
 _refln_F_squared_calc 
 _refln_F_squared_meas 
 _refln_F_squared_sigma 
 _refln_observed_status 
   2   0   0      115.69      130.87      1.59 o 
   4   0   0      161.72      145.55      1.63 o 
   6   0   0        1.05        0.70      0.38 o 
   8   0   0       85.13       84.01      3.39 o 
   1   1   0      225.67      244.57      2.16 o 
   2   1   0     3595.17     3665.27     34.28 o 
   3   1   0       14.54       16.66      0.26 o 
   4   1   0       99.90       88.84      0.93 o 
   5   1   0      155.41      160.03      1.60 o 
   6   1   0      506.17      502.07      5.15 o 
   7   1   0       29.70       31.82      0.88 o 
   8   1   0       24.50       24.29      0.99 o 
   9   1   0       55.24       55.75      1.25 o 
   0   2   0      671.61      692.54     44.51 o 
   1   2   0      295.81      303.23      2.70 o 
   2   2   0      387.95      407.55      3.37 o 
   3   2   0     1212.90     1266.94     10.74 o 
   4   2   0      557.22      611.58      5.85 o 
   5   2   0       26.59       27.98      0.48 o 
   6   2   0        5.72        6.74      0.27 o 
   7   2   0       30.86       30.79      0.84 o 
   8   2   0        1.03        1.55      0.36 o 
   9   2   0        3.72        5.24      1.04 o 
   1   3   0      122.99      127.89      1.36 o 
   2   3   0      180.95      198.96      1.87 o 
   3   3   0       47.06       42.88      0.56 o 
   4   3   0      320.59      330.41      3.17 o 
   5   3   0       48.79       50.27      0.82 o 
   6   3   0      120.37      116.88      1.33 o 
   7   3   0      188.62      186.68      2.71 o 
   8   3   0       33.32       37.00      1.02 o 
   9   3   0       98.69       93.67      1.78 o 
   0   4   0        4.64        7.98      1.42 o 
   1   4   0        0.96        2.67      0.16 o 
   2   4   0      160.01      171.60      1.71 o 
   3   4   0       39.25       43.49      0.56 o 
   4   4   0       30.42       35.37      0.56 o 
   5   4   0        9.48       11.00      0.50 o 
   6   4   0       47.39       46.38      0.86 o 
   7   4   0       22.14       19.70      0.52 o 
   8   4   0        9.28        9.91      0.75 o 
   9   4   0       15.94       16.05      0.93 o 
   1   5   0       61.69       70.39      0.92 o 
   2   5   0        0.91        0.02      0.08 o 
   3   5   0      590.89      626.72      5.64 o 
   4   5   0       14.63       12.64      1.12 o 
   5   5   0        3.95        3.07      0.65 o 
   6   5   0      213.87      198.18      2.52 o 
   7   5   0        1.21        1.50      0.29 o 
   8   5   0       10.02        9.95      0.75 o 
   0   6   0        1.76        1.84      0.55 o 
   1   6   0      190.58      176.70      1.99 o 
   2   6   0       20.64       19.57      0.42 o 
   3   6   0      681.62      673.23      6.11 o 
   4   6   0        0.15       -0.10      0.27 o 
   5   6   0      415.77      397.18      5.11 o 
   6   6   0       42.18       42.32      1.03 o 
   7   6   0       17.77       19.07      0.70 o 
   8   6   0        0.11        0.29      0.61 o 
   1   7   0      654.92      654.15      6.54 o 
   2   7   0       34.06       35.26      0.61 o 
   3   7   0       84.64       83.72      1.07 o 
   4   7   0        2.51        4.46      1.28 o 
   5   7   0        4.99        4.46      0.55 o 
   6   7   0       53.67       57.48      1.26 o 
   7   7   0        1.26        1.33      0.32 o 
   1   8   0      303.99      292.98      3.21 o 
   2   8   0       75.27       72.85      1.03 o 
   3   8   0       12.55       11.74      0.39 o 
   4   8   0        0.03       -0.20      0.25 o 
   5   8   0        1.79        2.63      0.40 o 
   6   8   0       15.14       20.20      1.20 o 
   1   9   0        0.10        0.21      0.21 o 
   2   9   0      149.80      152.41      1.80 o 
   3   9   0       41.01       41.41      1.08 o 
   4   9   0        0.90        0.17      0.31 o 
   5   9   0       77.35       88.58      2.07 o 
   0  10   0       12.14       11.84      2.36 o 
   1  10   0       50.01       51.74      0.92 o 
   2  10   0        7.99        7.97      0.43 o 
   3  10   0       19.19       20.94      1.08 o 
  -9   0   1       39.27       40.25      1.89 o 
  -7   0   1       48.69       43.41      1.44 o 
  -5   0   1        4.65        4.83      0.58 o 
  -3   0   1      219.89      212.89      2.27 o 
  -1   0   1       90.87      100.80      1.57 o 
   1   0   1     1156.85     1159.71     26.15 o 
   3   0   1      187.03      173.00      2.27 o 
   5   0   1      128.21      121.77      1.72 o 
   7   0   1      473.11      458.62      8.06 o 
   9   0   1      778.88      773.11     13.41 o 
  -9   1   1       33.83       32.06      0.96 o 
  -8   1   1       19.40       19.41      0.77 o 
  -7   1   1       75.99       73.87      1.33 o 
  -6   1   1      205.17      208.26      2.05 o 
  -5   1   1        0.12        0.62      0.16 o 
  -4   1   1       19.97       22.18      0.29 o 
  -3   1   1      425.38      424.40      3.76 o 
  -2   1   1    12955.91    10831.65    298.64 o 
  -1   1   1      174.08      165.03      1.40 o 
   0   1   1      279.14      279.86      2.17 o 
   1   1   1     2663.10     2587.72     53.13 o 
   2   1   1      272.57      248.69      2.42 o 
   3   1   1      347.29      352.30      3.16 o 
   4   1   1      113.97      110.15      1.15 o 
   5   1   1       21.04       23.46      0.42 o 
   6   1   1       72.70       73.53      1.29 o 
   7   1   1        0.13        0.27      0.30 o 
   8   1   1        3.02        4.22      0.53 o 
   9   1   1       95.01       93.47      1.76 o 
  -9   2   1        0.01       -0.32      0.32 o 
  -8   2   1       50.87       54.05      1.20 o 
  -7   2   1       20.47       19.89      0.70 o 
  -6   2   1        0.04       -0.21      0.14 o 
  -5   2   1       21.72       21.30      0.42 o 
  -4   2   1     1099.10     1199.15     10.04 o 
  -3   2   1      558.92      605.85      5.12 o 
  -2   2   1        8.09       13.04      0.25 o 
  -1   2   1      296.77      301.71      2.24 o 
   0   2   1        0.01       -0.10      0.07 o 
   1   2   1      439.51      456.76      3.65 o 
   2   2   1      174.74      172.48      1.59 o 
   3   2   1      349.26      387.95      3.33 o 
   4   2   1      736.89      771.79      7.33 o 
   5   2   1      837.83      839.91      7.46 o 
   6   2   1       10.50        8.01      0.27 o 
   7   2   1       11.02       10.34      0.54 o 
   8   2   1        0.08        0.40      0.31 o 
   9   2   1       14.64       14.75      0.71 o 
  -9   3   1        3.78        3.05      0.46 o 
  -8   3   1        2.10        2.02      0.38 o 
  -7   3   1        7.40        7.71      0.52 o 
  -6   3   1       16.93       16.55      0.41 o 
  -5   3   1      349.16      366.25      4.07 o 
  -4   3   1        0.01        0.13      0.10 o 
  -3   3   1       70.85       72.44      0.85 o 
  -2   3   1       22.36       27.54      0.37 o 
  -1   3   1       27.67       29.20      0.49 o 
   0   3   1      169.61      202.06      2.05 o 
   1   3   1      364.10      395.92      3.42 o 
   2   3   1     1035.80     1195.71      9.45 o 
   3   3   1      215.16      216.07      1.90 o 
   4   3   1       12.82       15.42      0.40 o 
   5   3   1       10.41        7.12      0.48 o 
   6   3   1        3.36        3.26      0.26 o 
   7   3   1       78.52       76.79      1.43 o 
   8   3   1        0.49        0.58      0.31 o 
   9   3   1       16.37       18.12      1.11 o 
  -9   4   1       23.48       24.10      1.06 o 
  -8   4   1      172.77      163.03      3.00 o 
  -7   4   1       17.65       18.08      0.52 o 
  -6   4   1       93.16       90.47      1.38 o 
  -5   4   1      192.89      191.67      2.34 o 
  -4   4   1       33.27       28.96      0.49 o 
  -3   4   1       89.67       83.58      0.91 o 
  -2   4   1      364.06      380.25      3.46 o 
  -1   4   1       34.86       35.99      0.64 o 
   0   4   1       37.25       37.31      0.53 o 
   1   4   1      136.87      155.67      1.69 o 
   2   4   1      337.20      349.01      3.21 o 
   3   4   1        5.39        8.66      0.20 o 
   4   4   1      102.59       91.06      1.05 o 
   5   4   1       56.67       53.97      0.93 o 
   6   4   1        2.23        2.41      0.28 o 
   7   4   1       89.63       82.63      1.79 o 
   8   4   1      134.16      124.47      2.51 o 
   9   4   1       14.53       13.22      0.88 o 
  -8   5   1       11.24       12.04      1.50 o 
  -7   5   1       50.42       50.13      0.99 o 
  -6   5   1       19.81       18.04      0.59 o 
  -5   5   1       93.08       90.59      1.49 o 
  -4   5   1       13.69       14.46      0.41 o 
  -3   5   1       15.58       10.94      0.77 o 
  -2   5   1       19.28       19.04      0.38 o 
  -1   5   1        2.59        1.18      0.16 o 
   0   5   1        8.14        8.34      0.23 o 
   1   5   1       20.91       17.86      0.45 o 
   2   5   1        0.00        0.30      0.17 o 
   3   5   1      378.63      394.94      3.66 o 
   4   5   1      660.70      645.65      7.78 o 
   5   5   1       17.33       18.89      0.60 o 
   6   5   1      141.11      127.06      1.77 o 
   7   5   1        0.58        1.09      0.22 o 
   8   5   1        0.05        0.79      0.42 o 
  -8   6   1        1.34        1.39      0.61 o 
  -7   6   1        3.33        2.50      0.35 o 
  -6   6   1       35.71       32.10      0.84 o 
  -5   6   1       93.11       90.29      1.59 o 
  -4   6   1      102.05       98.30      1.62 o 
  -3   6   1      895.46      881.01      8.90 o 
  -2   6   1       35.59       36.46      0.60 o 
  -1   6   1       90.57       87.54      1.14 o 
   0   6   1        0.70        0.96      0.18 o 
   1   6   1       39.11       40.87      0.67 o 
   2   6   1      285.62      287.87      2.80 o 
   3   6   1        1.79        1.26      0.19 o 
   4   6   1      307.62      284.81      3.78 o 
   5   6   1       21.63       21.59      0.70 o 
   6   6   1        2.38        1.74      0.31 o 
   7   6   1       13.75       14.72      1.05 o 
   8   6   1       41.42       43.91      1.72 o 
  -7   7   1       90.57       91.89      1.72 o 
  -6   7   1       13.09       14.50      0.65 o 
  -5   7   1       58.58       55.61      1.63 o 
  -4   7   1        1.95        2.36      0.34 o 
  -3   7   1        0.49        0.45      0.27 o 
  -2   7   1        6.43        5.87      0.29 o 
  -1   7   1     1343.59     1323.68     12.74 o 
   0   7   1       11.27       10.58      0.45 o 
   1   7   1      546.58      546.45      5.51 o 
   2   7   1      112.06      110.60      1.31 o 
   3   7   1       41.25       41.70      0.69 o 
   4   7   1        0.18       -0.04      0.24 o 
   5   7   1        4.84        4.80      0.45 o 
   6   7   1      158.50      149.85      3.87 o 
   7   7   1        1.68        1.23      0.44 o 
  -6   8   1        1.53        1.95      0.35 o 
  -5   8   1        1.51        0.57      0.42 o 
  -4   8   1        6.13        5.92      0.54 o 
  -3   8   1        8.85        7.85      0.48 o 
  -2   8   1       21.12       19.01      0.51 o 
  -1   8   1      367.69      354.95      3.80 o 
   0   8   1      372.44      361.50      5.46 o 
   1   8   1      162.50      159.11      1.95 o 
   2   8   1        1.88        1.63      0.22 o 
   3   8   1        8.71        8.45      0.50 o 
   4   8   1       44.59       49.57      1.16 o 
   5   8   1        6.73        8.05      0.55 o 
   6   8   1        2.43        4.16      0.45 o 
  -5   9   1       51.31       58.63      1.40 o 
  -4   9   1       15.85       14.03      0.72 o 
  -3   9   1       36.91       35.33      0.99 o 
  -2   9   1       29.99       29.58      0.64 o 
  -1   9   1        3.28        3.02      0.32 o 
   0   9   1       14.51       13.45      0.55 o 
   1   9   1       55.57       54.86      0.88 o 
   2   9   1       73.28       69.27      1.05 o 
   3   9   1        0.00       -0.40      0.28 o 
   4   9   1       25.52       21.74      0.83 o 
   5   9   1       19.31       27.54      1.51 o 
  -3  10   1        1.50        1.09      0.52 o 
  -2  10   1        7.03        8.23      0.47 o 
  -1  10   1       18.81       20.68      1.19 o 
   0  10   1        0.79        0.24      0.34 o 
   1  10   1       11.89       12.32      0.49 o 
   2  10   1       13.65       13.60      0.54 o 
   3  10   1       35.16       41.77      1.16 o 
  -8   0   2      813.55      805.08     13.68 o 
  -6   0   2       21.05       18.61      0.87 o 
  -4   0   2        4.79        6.93      0.27 o 
  -2   0   2      951.33     1002.19     12.40 o 
   0   0   2     4281.71     3738.27    187.56 o 
   2   0   2      771.87      653.67     14.81 o 
   4   0   2      107.18      103.35      1.52 o 
   6   0   2        8.92        6.65      0.61 o 
   8   0   2        0.92        0.65      0.87 o 
  -9   1   2        0.68        0.59      0.33 o 
  -8   1   2       14.23       14.24      0.65 o 
  -7   1   2        1.68        1.37      0.31 o 
  -6   1   2      153.52      157.80      1.74 o 
  -5   1   2       22.36       21.79      0.34 o 
  -4   1   2       59.23       66.84      0.77 o 
  -3   1   2       15.89       15.77      0.65 o 
  -2   1   2     8157.22     7635.72    276.71 o 
  -1   1   2      760.60      765.65      6.33 o 
   0   1   2      559.78      516.72     10.61 o 
   1   1   2     3341.80     3433.40     32.79 o 
   2   1   2      422.53      430.57      5.28 o 
   3   1   2      216.54      212.78      2.24 o 
   4   1   2       33.85       39.14      0.59 o 
   5   1   2      301.99      324.53      3.41 o 
   6   1   2        1.94        1.24      0.33 o 
   7   1   2      381.75      370.71      4.78 o 
   8   1   2       22.95       21.24      0.76 o 
   9   1   2        2.50        3.04      0.44 o 
  -9   2   2        7.05        7.62      0.59 o 
  -8   2   2       26.01       26.85      0.84 o 
  -7   2   2        5.41        6.65      0.46 o 
  -6   2   2      140.28      142.65      1.52 o 
  -5   2   2       25.94       26.28      0.46 o 
  -4   2   2     1882.48     1980.55     18.62 o 
  -3   2   2       61.82       59.15      0.75 o 
  -2   2   2      162.49      174.92      1.55 o 
  -1   2   2      376.64      375.20      2.79 o 
   0   2   2        0.38        0.91      0.07 o 
   1   2   2      896.87      860.12      6.97 o 
   2   2   2        0.02        0.00      0.07 o 
   3   2   2      342.86      397.92      3.44 o 
   4   2   2       69.86       69.54      0.83 o 
   5   2   2      108.93      116.66      1.27 o 
   6   2   2      129.64      134.50      1.67 o 
   7   2   2        2.76        2.22      0.38 o 
   8   2   2        0.99        0.64      0.31 o 
   9   2   2        9.77       10.13      0.68 o 
  -9   3   2        4.95        5.02      0.51 o 
  -8   3   2      143.56      140.88      2.26 o 
  -7   3   2       26.47       24.37      0.60 o 
  -6   3   2       60.14       64.51      0.86 o 
  -5   3   2      185.95      196.20      2.34 o 
  -4   3   2       16.23       18.86      0.37 o 
  -3   3   2        8.11       11.41      0.57 o 
  -2   3   2       63.74       64.65      0.64 o 
  -1   3   2      383.64      421.97      3.32 o 
   0   3   2        4.24        6.14      0.15 o 
   1   3   2       62.06       57.48      0.55 o 
   2   3   2      905.82     1027.25      8.15 o 
   3   3   2      511.58      513.36      4.29 o 
   4   3   2      137.97      128.61      1.38 o 
   5   3   2       38.09       38.36      0.66 o 
   6   3   2      103.85      111.89      1.29 o 
   7   3   2        5.02        6.54      0.48 o 
   8   3   2       17.63       16.05      0.72 o 
   9   3   2       14.71       12.98      0.70 o 
  -9   4   2       91.49       88.88      2.48 o 
  -8   4   2       13.60       15.20      0.82 o 
  -7   4   2      138.94      144.59      1.79 o 
  -6   4   2       90.89       90.31      1.34 o 
  -5   4   2        0.75        0.93      0.31 o 
  -4   4   2       20.33       17.42      0.54 o 
  -3   4   2       44.66       53.38      0.67 o 
  -2   4   2        2.83        3.90      0.33 o 
  -1   4   2       21.33       19.37      0.30 o 
   0   4   2      277.76      314.01      2.76 o 
   1   4   2     1237.42     1366.93     12.84 o 
   2   4   2      136.96      142.92      1.28 o 
   3   4   2       17.64       21.04      0.31 o 
   4   4   2       16.93       11.42      0.26 o 
   5   4   2        3.07        3.34      0.30 o 
   6   4   2       21.08       18.82      0.56 o 
   7   4   2      140.22      129.11      2.45 o 
   8   4   2        2.03        2.96      0.51 o 
   9   4   2       11.13       11.11      0.85 o 
  -8   5   2        2.37        3.44      0.51 o 
  -7   5   2        1.69        1.49      0.34 o 
  -6   5   2       66.83       67.44      1.27 o 
  -5   5   2     1120.83     1094.98     12.87 o 
  -4   5   2       38.69       39.17      0.68 o 
  -3   5   2       35.20       35.17      1.25 o 
  -2   5   2        0.05        0.18      0.12 o 
  -1   5   2       53.97       51.05      0.75 o 
   0   5   2        4.97        8.25      0.21 o 
   1   5   2        1.83        1.09      0.11 o 
   2   5   2       89.51       95.02      1.07 o 
   3   5   2      402.34      396.31      3.66 o 
   4   5   2        6.18        6.08      0.40 o 
   5   5   2       15.72       13.95      0.51 o 
   6   5   2       19.79       15.37      0.53 o 
   7   5   2       27.13       24.38      0.60 o 
   8   5   2        0.07        1.29      0.59 o 
  -8   6   2        3.64        4.49      0.78 o 
  -7   6   2        3.61        3.33      0.41 o 
  -6   6   2       11.08       10.98      0.57 o 
  -5   6   2      132.28      129.73      2.07 o 
  -4   6   2       18.71       18.58      0.62 o 
  -3   6   2      979.96      973.53      9.82 o 
  -2   6   2       50.07       50.94      0.84 o 
  -1   6   2        0.00        0.29      0.11 o 
   0   6   2       70.83       67.69      1.10 o 
   1   6   2       63.84       67.68      0.95 o 
   2   6   2      163.79      159.77      1.71 o 
   3   6   2       36.49       34.65      0.57 o 
   4   6   2        8.78        3.13      0.34 o 
   5   6   2       19.88       17.05      0.64 o 
   6   6   2      105.92       97.10      2.09 o 
   7   6   2        2.13        1.92      0.35 o 
  -7   7   2      170.75      159.70      2.55 o 
  -6   7   2        0.44        0.39      0.31 o 
  -5   7   2        1.12        1.04      0.31 o 
  -4   7   2        1.57        1.54      0.31 o 
  -3   7   2       16.97       17.53      0.68 o 
  -2   7   2      285.85      274.28      3.11 o 
  -1   7   2        0.11       -0.32      0.41 o 
   0   7   2      322.46      319.72      3.94 o 
   1   7   2      111.11      110.01      1.46 o 
   2   7   2      140.38      130.48      1.48 o 
   3   7   2        0.02       -0.11      0.16 o 
   4   7   2       25.06       25.87      0.78 o 
   5   7   2       51.20       49.45      1.26 o 
   6   7   2       59.52       54.92      1.22 o 
   7   7   2        1.17        1.00      0.35 o 
  -6   8   2        6.32        6.42      0.72 o 
  -5   8   2        6.01        6.20      0.61 o 
  -4   8   2        4.13        4.06      0.40 o 
  -3   8   2      135.48      133.22      1.80 o 
  -2   8   2       53.87       52.93      0.95 o 
  -1   8   2      742.99      738.63      7.38 o 
   0   8   2       48.77       45.69      0.91 o 
   1   8   2       36.25       35.47      0.73 o 
   2   8   2       53.58       49.08      0.78 o 
   3   8   2       19.77       19.05      0.68 o 
   4   8   2       22.26       20.73      0.78 o 
   5   8   2        6.37        8.20      1.00 o 
   6   8   2      127.33      133.74      2.27 o 
  -5   9   2       10.83        8.95      0.79 o 
  -4   9   2       11.38       10.36      0.66 o 
  -3   9   2      478.79      474.53      6.14 o 
  -2   9   2        0.67        0.86      0.25 o 
  -1   9   2        0.50        0.35      0.24 o 
   0   9   2       44.48       46.97      1.22 o 
   1   9   2       27.97       27.51      0.81 o 
   2   9   2        1.80        2.98      0.29 o 
   3   9   2        8.41       10.90      0.64 o 
   4   9   2      129.86      144.34      3.89 o 
  -2  10   2       32.31       32.51      0.81 o 
  -1  10   2       53.50       55.82      1.22 o 
   0  10   2        5.84        6.42      0.48 o 
   1  10   2        0.07        0.16      0.24 o 
   2  10   2       10.22        9.68      0.66 o 
  -9   0   3       13.17       13.82      0.98 o 
  -7   0   3        0.31        0.51      0.41 o 
  -5   0   3       61.62       57.53      0.99 o 
  -3   0   3      143.34      166.44      2.25 o 
   1   0   3     4461.69     4156.85    196.71 o 
   3   0   3      101.56      125.55      5.20 o 
   5   0   3       34.52       31.74      0.76 o 
   7   0   3      155.07      146.31      3.16 o 
   9   0   3      158.19      148.19      3.45 o 
  -9   1   3        2.09        1.77      0.40 o 
  -8   1   3       21.55       21.62      0.78 o 
  -7   1   3       90.17       87.46      1.49 o 
  -6   1   3       12.33       13.37      0.59 o 
  -5   1   3        8.51        6.38      0.31 o 
  -4   1   3       54.33       54.77      0.68 o 
  -3   1   3     1348.98     1409.27     11.14 o 
  -2   1   3     2062.10     2123.42     16.58 o 
  -1   1   3      206.70      200.75      1.68 o 
   0   1   3      129.85      148.71      1.93 o 
   1   1   3     1011.81     1019.90      8.86 o 
   2   1   3      561.45      566.39      4.96 o 
   3   1   3     1054.76     1099.33     11.82 o 
   4   1   3       80.23       90.32      0.95 o 
   5   1   3      231.28      226.78      2.49 o 
   6   1   3        1.62        1.44      0.31 o 
   7   1   3      326.23      309.07      4.09 o 
   8   1   3       74.63       76.91      1.49 o 
   9   1   3        8.38        6.66      0.56 o 
  -9   2   3       11.53       11.60      0.64 o 
  -8   2   3        3.80        4.92      0.46 o 
  -7   2   3        1.64        1.37      0.30 o 
  -6   2   3       93.14       95.66      1.26 o 
  -5   2   3        8.19        8.90      0.28 o 
  -4   2   3     2999.68     3063.55     29.04 o 
  -3   2   3      165.59      154.60      1.57 o 
  -2   2   3       47.82       58.17      0.63 o 
  -1   2   3       10.79        7.29      0.31 o 
   0   2   3      310.91      299.59      2.93 o 
   1   2   3      138.42      135.43      1.30 o 
   2   2   3       14.80       18.88      0.46 o 
   3   2   3     1128.44     1236.54     15.01 o 
   4   2   3      413.78      448.29      4.27 o 
   5   2   3       38.12       29.11      0.57 o 
   6   2   3      145.60      143.02      1.76 o 
   7   2   3        0.36        0.72      0.34 o 
   8   2   3       19.39       19.74      0.97 o 
   9   2   3        5.47        7.51      0.60 o 
  -9   3   3        1.08        1.65      0.39 o 
  -8   3   3        5.19        4.84      0.48 o 
  -7   3   3       11.06       10.84      0.37 o 
  -6   3   3      623.90      630.12      5.73 o 
  -5   3   3        1.29        1.30      0.20 o 
  -4   3   3        1.55        1.94      0.20 o 
  -3   3   3       59.19       61.00      0.59 o 
  -2   3   3        9.52        9.32      0.18 o 
  -1   3   3      640.77      736.35      5.33 o 
   0   3   3      355.65      381.28      3.31 o 
   1   3   3      677.00      716.90      5.71 o 
   2   3   3      312.58      352.22      2.90 o 
   3   3   3      150.34      150.52      1.27 o 
   4   3   3       53.56       53.82      0.72 o 
   5   3   3        0.68        0.33      0.18 o 
   6   3   3       84.04       86.30      1.25 o 
   7   3   3        0.40        0.75      0.30 o 
   8   3   3       35.88       35.87      0.99 o 
   9   3   3        1.20        1.08      0.39 o 
  -9   4   3        0.93        1.83      0.50 o 
  -8   4   3        9.02        9.35      0.83 o 
  -7   4   3       83.34       88.03      1.26 o 
  -6   4   3       19.83       19.18      0.55 o 
  -5   4   3       12.41       11.86      0.36 o 
  -4   4   3       22.52       22.95      0.41 o 
  -3   4   3        4.25        3.95      0.18 o 
  -2   4   3       38.14       31.15      0.39 o 
  -1   4   3        3.15        1.77      0.11 o 
   0   4   3      883.72     1000.87      9.51 o 
   1   4   3     1416.08     1529.56     11.89 o 
   2   4   3      107.23      123.05      1.14 o 
   3   4   3        0.28        0.26      0.10 o 
   4   4   3       28.45       33.22      0.55 o 
   5   4   3        1.62        1.50      0.19 o 
   6   4   3       58.30       52.84      1.00 o 
   7   4   3       21.18       16.85      0.93 o 
   8   4   3        2.40        3.09      0.53 o 
  -8   5   3       10.12       12.77      1.08 o 
  -7   5   3       49.91       51.39      1.02 o 
  -6   5   3       12.45       12.37      0.55 o 
  -5   5   3      510.93      508.46      6.25 o 
  -4   5   3      258.03      260.60      2.89 o 
  -3   5   3       17.72       15.03      0.52 o 
  -2   5   3        7.60        7.26      0.30 o 
  -1   5   3        5.40        5.22      0.19 o 
   0   5   3      249.78      256.79      2.15 o 
   1   5   3       26.83       28.69      0.38 o 
   2   5   3       67.57       86.69      0.90 o 
   3   5   3       36.65       32.56      0.53 o 
   4   5   3      189.10      172.27      2.42 o 
   5   5   3       99.53       78.75      1.37 o 
   6   5   3       96.40       84.64      1.68 o 
   7   5   3        1.56        2.72      0.35 o 
   8   5   3        6.32        9.12      1.52 o 
  -8   6   3        3.51        5.24      0.78 o 
  -7   6   3       43.03       38.32      0.99 o 
  -6   6   3       22.21       21.55      0.73 o 
  -5   6   3        7.02        7.42      0.44 o 
  -4   6   3      251.99      242.75      2.77 o 
  -3   6   3      264.59      255.39      2.87 o 
  -2   6   3       25.05       22.70      0.62 o 
  -1   6   3       21.41       22.77      0.46 o 
   0   6   3       31.58       31.56      0.69 o 
   1   6   3       11.32       11.41      0.32 o 
   2   6   3      199.04      203.31      2.07 o 
   3   6   3        3.17        1.90      0.18 o 
   4   6   3      797.98      735.49      8.87 o 
   5   6   3        5.72        6.29      0.45 o 
   6   6   3      148.15      151.56      2.36 o 
   7   6   3       43.17       40.75      1.28 o 
  -7   7   3       78.83       77.65      1.59 o 
  -6   7   3        0.19        0.48      0.31 o 
  -5   7   3       31.81       32.72      0.89 o 
  -4   7   3       10.02        9.88      0.50 o 
  -3   7   3       45.54       44.12      0.81 o 
  -2   7   3      291.21      276.17      3.15 o 
  -1   7   3       53.55       50.73      1.00 o 
   0   7   3      328.10      310.91      3.35 o 
   1   7   3        2.69        2.88      0.26 o 
   2   7   3      193.85      177.44      2.04 o 
   3   7   3        4.82        4.14      0.25 o 
   4   7   3       53.50       48.68      1.45 o 
   5   7   3        3.77        3.98      0.40 o 
   6   7   3        9.56       10.19      0.92 o 
   7   7   3       49.13       55.47      1.63 o 
  -6   8   3        0.14        0.25      0.35 o 
  -5   8   3       33.46       31.51      0.94 o 
  -4   8   3        0.52       -0.14      0.30 o 
  -3   8   3      164.94      165.31      2.13 o 
  -2   8   3       23.00       22.08      0.60 o 
  -1   8   3      135.22      132.67      2.00 o 
   0   8   3       15.12       12.14      0.51 o 
   1   8   3        6.35        6.74      0.38 o 
   2   8   3       32.91       30.54      0.61 o 
   3   8   3        7.31        6.26      0.48 o 
   4   8   3       11.31       10.68      0.64 o 
   5   8   3       16.99       15.86      1.10 o 
   6   8   3        2.51        3.41      0.55 o 
  -4   9   3       17.46       17.07      0.73 o 
  -3   9   3      345.18      339.14      4.61 o 
  -2   9   3       29.62       30.54      0.76 o 
  -1   9   3       27.62       31.07      1.44 o 
   0   9   3       23.39       25.03      1.16 o 
   1   9   3        1.58        1.93      0.32 o 
   2   9   3        0.57        0.94      0.23 o 
   3   9   3        3.59        2.27      0.43 o 
   4   9   3       32.91       40.47      1.11 o 
  -2  10   3      130.88      149.98      2.09 o 
  -1  10   3        6.19        9.67      1.20 o 
   0  10   3       14.82       18.78      0.69 o 
   1  10   3       15.97       20.32      0.66 o 
   2  10   3       36.01       42.31      1.44 o 
  -8   0   4       70.02       59.88      1.77 o 
  -6   0   4        1.93        2.45      0.27 o 
  -4   0   4      139.94      143.52      2.08 o 
  -2   0   4      665.06      686.86      7.27 o 
   0   0   4        2.29        1.69      0.23 o 
   2   0   4      402.27      437.01      5.51 o 
   4   0   4       78.23       70.53      1.13 o 
   6   0   4        8.68        8.00      0.72 o 
   8   0   4     1482.89     1453.02     24.81 o 
  -9   1   4        0.31        0.61      0.37 o 
  -8   1   4       60.22       61.59      1.27 o 
  -7   1   4        6.89        7.72      0.48 o 
  -6   1   4        8.69        9.03      0.37 o 
  -5   1   4        3.10        2.74      0.21 o 
  -4   1   4      284.59      301.71      2.55 o 
  -3   1   4      892.76      961.09      7.03 o 
  -2   1   4       12.01        8.76      0.22 o 
  -1   1   4     3212.40     3199.18     28.35 o 
   0   1   4       39.09       27.43      0.66 o 
   1   1   4      330.73      357.86      3.40 o 
   2   1   4      595.68      634.56      6.26 o 
   3   1   4       80.60       85.55      1.04 o 
   4   1   4      129.48      134.67      1.56 o 
   5   1   4      117.19      111.31      1.52 o 
   6   1   4       59.62       57.44      1.14 o 
   7   1   4      144.32      137.19      2.12 o 
   8   1   4      235.80      232.64      3.34 o 
   9   1   4        1.70        1.96      0.50 o 
  -9   2   4        0.01        0.55      0.36 o 
  -8   2   4        7.70        8.81      0.59 o 
  -7   2   4       15.52       16.41      0.64 o 
  -6   2   4      102.35       99.22      1.17 o 
  -5   2   4      110.28      117.18      1.28 o 
  -4   2   4     1171.93     1245.02      9.61 o 
  -3   2   4      378.98      413.91      3.23 o 
  -2   2   4      162.42      178.96      1.73 o 
  -1   2   4        6.35        5.32      0.15 o 
   0   2   4      163.39      148.66      1.41 o 
   1   2   4      265.07      287.79      2.38 o 
   2   2   4       99.40      113.85      1.38 o 
   3   2   4      209.34      234.31      2.37 o 
   4   2   4      336.16      363.65      4.18 o 
   5   2   4      698.16      668.36      7.43 o 
   6   2   4       79.14       79.07      1.14 o 
   7   2   4        9.23        9.23      0.54 o 
   8   2   4       59.58       59.08      1.31 o 
   9   2   4        1.05        1.42      0.44 o 
  -9   3   4       75.06       85.97      2.48 o 
  -8   3   4        8.26        6.75      0.60 o 
  -7   3   4        7.34        6.38      0.37 o 
  -6   3   4      800.73      787.94      7.71 o 
  -5   3   4      106.61      106.88      1.11 o 
  -4   3   4        1.69        1.84      0.16 o 
  -3   3   4       28.63       27.90      0.64 o 
  -2   3   4       35.05       43.19      0.46 o 
  -1   3   4      925.84     1045.24      7.56 o 
   0   3   4     1137.04     1242.55     10.55 o 
   1   3   4      423.71      483.82      3.62 o 
   2   3   4      196.23      213.90      2.01 o 
   3   3   4       37.34       38.89      0.66 o 
   4   3   4       31.08       24.37      0.41 o 
   5   3   4       11.42       12.12      0.36 o 
   6   3   4       22.15       27.34      0.63 o 
   7   3   4        6.27        4.70      0.45 o 
   8   3   4        3.75        3.43      0.46 o 
   9   3   4       39.18       42.77      1.16 o 
  -9   4   4        2.57        2.70      0.57 o 
  -8   4   4      204.44      205.25      4.91 o 
  -7   4   4      734.82      739.88      7.39 o 
  -6   4   4       49.03       48.44      1.25 o 
  -5   4   4       87.90       89.83      1.12 o 
  -4   4   4       20.36       21.03      0.41 o 
  -3   4   4       85.18       82.35      0.85 o 
  -2   4   4       55.93       51.84      0.51 o 
  -1   4   4      101.20       97.65      0.93 o 
   0   4   4       14.29       14.18      0.29 o 
   1   4   4       48.23       47.99      0.50 o 
   2   4   4        3.19        5.60      0.20 o 
   3   4   4        4.45        7.78      0.24 o 
   4   4   4       16.75       19.50      0.59 o 
   5   4   4       37.44       32.66      0.68 o 
   6   4   4       14.37       12.91      0.52 o 
   7   4   4        3.71        2.34      0.45 o 
   8   4   4        9.44        9.76      0.75 o 
  -8   5   4        0.06        0.71      0.56 o 
  -7   5   4        1.28        2.11      0.31 o 
  -6   5   4      113.13      107.32      1.77 o 
  -5   5   4      436.63      436.02      5.48 o 
  -4   5   4       19.32       17.47      0.47 o 
  -3   5   4        0.50        0.50      0.17 o 
  -2   5   4      453.44      459.63      4.39 o 
  -1   5   4        0.27        0.24      0.07 o 
   0   5   4        0.67        0.65      0.07 o 
   1   5   4       16.11       19.68      0.35 o 
   2   5   4      804.53      808.70      7.15 o 
   3   5   4       72.31       76.57      1.04 o 
   4   5   4       85.16       89.61      2.60 o 
   5   5   4      462.09      417.29      6.61 o 
   6   5   4       21.96       22.49      0.90 o 
   7   5   4       53.08       52.03      1.87 o 
   8   5   4        3.17        4.86      0.71 o 
  -7   6   4        0.95        0.06      0.31 o 
  -6   6   4       59.34       58.11      1.22 o 
  -5   6   4       84.18       79.66      1.44 o 
  -4   6   4      577.88      554.67      5.79 o 
  -3   6   4        0.18        0.36      0.20 o 
  -2   6   4       33.46       38.88      0.78 o 
  -1   6   4       17.99       17.42      0.45 o 
   0   6   4        0.73        0.32      0.12 o 
   1   6   4        0.76        0.30      0.12 o 
   2   6   4       41.63       40.39      0.71 o 
   3   6   4       76.12       61.86      0.94 o 
   4   6   4       25.16       30.62      1.42 o 
   5   6   4       11.79       15.85      0.79 o 
   6   6   4       23.11       24.01      2.76 o 
   7   6   4      206.91      214.72      3.38 o 
  -7   7   4        1.43        1.37      0.42 o 
  -6   7   4        1.47        1.16      0.35 o 
  -5   7   4        1.27        0.84      0.31 o 
  -4   7   4       21.54       21.14      0.68 o 
  -3   7   4        9.52        9.38      0.42 o 
  -2   7   4      222.24      211.85      2.52 o 
  -1   7   4        3.37        3.38      0.47 o 
   0   7   4        3.27        6.76      0.39 o 
   1   7   4      120.54      115.33      1.52 o 
   2   7   4      365.81      326.05      3.59 o 
   3   7   4        1.84        1.37      0.20 o 
   4   7   4       17.45       19.24      1.10 o 
   5   7   4       20.67       21.64      0.90 o 
   6   7   4        2.21        1.63      0.42 o 
  -6   8   4        0.54        0.13      0.71 o 
  -5   8   4        1.59        1.86      0.49 o 
  -4   8   4        5.25        4.57      0.44 o 
  -3   8   4       32.24       30.15      0.73 o 
  -2   8   4      328.19      334.32      4.00 o 
  -1   8   4       10.25        8.62      0.48 o 
   0   8   4      123.88      114.04      1.79 o 
   1   8   4       57.97       55.67      0.98 o 
   2   8   4       43.09       42.17      0.85 o 
   3   8   4       58.05       58.01      1.59 o 
   4   8   4       16.55       15.65      0.90 o 
   5   8   4        1.80        2.22      0.71 o 
  -4   9   4        0.01       -0.16      0.32 o 
  -3   9   4       28.16       27.00      0.71 o 
  -2   9   4        0.12        0.30      0.22 o 
  -1   9   4       41.28       40.57      1.36 o 
   0   9   4        0.79        1.16      0.27 o 
   1   9   4        0.24        0.24      0.19 o 
   2   9   4        1.61        1.78      0.28 o 
   3   9   4      109.75      103.12      2.42 o 
   4   9   4       20.49       25.85      1.65 o 
  -2  10   4       77.84       92.07      1.52 o 
  -1  10   4       51.39       59.16      1.14 o 
   0  10   4        4.62        5.36      0.52 o 
   1  10   4        0.01        0.26      0.25 o 
  -9   0   5      151.47      153.49      3.78 o 
  -7   0   5        1.67        2.43      0.49 o 
  -5   0   5      218.22      214.15      3.89 o 
  -3   0   5      431.36      421.87      4.55 o 
  -1   0   5       16.27       18.69      0.49 o 
   1   0   5     1449.43     1418.65     14.74 o 
   3   0   5        3.44        0.94      0.20 o 
   5   0   5        2.95        2.78      0.27 o 
   7   0   5        4.59        4.93      0.61 o 
   9   0   5       58.43       60.71      2.00 o 
  -9   1   5        0.26        0.08      0.61 o 
  -8   1   5        3.35        4.02      0.43 o 
  -7   1   5        6.32        7.10      0.59 o 
  -6   1   5        6.88        6.91      0.35 o 
  -5   1   5      119.49      131.43      1.83 o 
  -4   1   5       39.68       44.93      0.57 o 
  -3   1   5     1594.78     1656.95     12.46 o 
  -2   1   5       76.66       80.70      0.81 o 
  -1   1   5      350.22      349.45      3.19 o 
   0   1   5        0.88        1.14      0.15 o 
   1   1   5      231.47      200.49      1.84 o 
   2   1   5      343.45      402.28      3.62 o 
   3   1   5       16.99       15.98      0.33 o 
   4   1   5       65.69       86.29      1.11 o 
   5   1   5        0.91        0.53      0.20 o 
   6   1   5      571.78      357.63      9.45 o 
   7   1   5        0.81        1.27      0.35 o 
   8   1   5        7.85        7.73      0.59 o 
   9   1   5        0.07        0.54      0.41 o 
  -9   2   5        3.80        3.41      0.45 o 
  -8   2   5        5.09        6.28      0.51 o 
  -7   2   5        1.68        1.29      0.30 o 
  -6   2   5       56.34       57.44      0.81 o 
  -5   2   5      630.07      642.03      5.27 o 
  -4   2   5        0.72        0.80      0.13 o 
  -3   2   5     1401.25     1494.95     11.38 o 
  -2   2   5      386.72      403.21      3.35 o 
  -1   2   5       31.20       30.04      0.42 o 
   0   2   5       28.96       31.52      0.57 o 
   1   2   5       42.22       44.15      0.65 o 
   2   2   5        3.68        3.30      0.28 o 
   3   2   5       70.19       69.26      0.81 o 
   4   2   5      135.67      158.08      1.63 o 
   5   2   5      482.27      475.32      4.92 o 
   6   2   5      304.80      267.85     15.44 o 
   7   2   5       23.34       22.11      0.75 o 
   8   2   5        0.10        0.36      0.35 o 
   9   2   5       15.66       18.05      0.91 o 
  -9   3   5      342.44      356.91      5.63 o 
  -8   3   5        4.63        2.67      0.51 o 
  -7   3   5       11.97       10.88      0.38 o 
  -6   3   5      575.28      572.81      5.14 o 
  -5   3   5       22.80       22.52      0.47 o 
  -4   3   5       18.89       16.63      0.35 o 
  -3   3   5       57.84       65.98      0.72 o 
  -2   3   5      361.28      376.23      2.92 o 
  -1   3   5      413.83      430.63      3.82 o 
   0   3   5        6.67        3.78      0.15 o 
   1   3   5      395.14      424.61      3.50 o 
   2   3   5        4.60        7.57      0.39 o 
   3   3   5      979.92      915.04      8.35 o 
   4   3   5       66.51       57.96      0.76 o 
   5   3   5        8.15        8.54      0.34 o 
   6   3   5       57.28       49.23      1.20 o 
   7   3   5        0.02       -0.19      0.22 o 
   8   3   5       15.06       15.35      0.72 o 
  -8   4   5      399.18      381.13      5.85 o 
  -7   4   5      455.56      471.26      4.86 o 
  -6   4   5       14.41       12.91      0.48 o 
  -5   4   5        9.32        8.85      0.38 o 
  -4   4   5       10.38        9.69      0.27 o 
  -3   4   5        1.97        1.79      0.12 o 
  -2   4   5        1.84        1.50      0.10 o 
  -1   4   5      409.55      450.21      3.64 o 
   0   4   5     1184.71     1295.11     11.02 o 
   1   4   5      100.29      109.78      0.97 o 
   2   4   5      559.39      570.22      4.65 o 
   3   4   5      155.96      148.35      1.70 o 
   4   4   5       63.47       56.61      1.03 o 
   5   4   5       55.32       55.27      0.93 o 
   6   4   5       41.19       39.19      0.97 o 
   7   4   5        0.30       -0.16      0.36 o 
   8   4   5       13.21       15.06      0.88 o 
  -8   5   5        0.01        1.02      0.56 o 
  -7   5   5       63.43       60.38      1.26 o 
  -6   5   5      218.19      219.81      3.10 o 
  -5   5   5       13.22       11.70      0.51 o 
  -4   5   5        0.12        0.25      0.21 o 
  -3   5   5       14.89       14.68      0.37 o 
  -2   5   5       95.31       99.36      1.00 o 
  -1   5   5       51.11       58.43      0.66 o 
   0   5   5        0.36        1.15      0.13 o 
   1   5   5        0.00        0.00      0.08 o 
   2   5   5      250.51      244.56      2.15 o 
   3   5   5        5.15        4.25      0.32 o 
   4   5   5      166.59      159.24      2.91 o 
   5   5   5       84.16      105.21      2.19 o 
   6   5   5        1.57        1.89      0.42 o 
   7   5   5        0.03        0.69      0.52 o 
  -7   6   5       48.94       45.50      1.12 o 
  -6   6   5       50.93       51.92      1.16 o 
  -5   6   5       25.76       27.50      0.78 o 
  -4   6   5       93.83       90.79      1.30 o 
  -3   6   5        8.21        8.87      0.33 o 
  -2   6   5      160.01      146.46      1.63 o 
  -1   6   5        8.52        7.18      0.27 o 
   0   6   5       35.56       29.53      0.42 o 
   1   6   5        8.74        8.16      0.27 o 
   2   6   5        0.50        0.16      0.15 o 
   3   6   5      185.67      146.38      1.78 o 
   4   6   5        0.88        1.24      0.47 o 
   5   6   5      345.61      332.56      5.56 o 
   6   6   5        9.92        9.79      0.76 o 
   7   6   5      147.98      141.68      3.40 o 
  -7   7   5        2.12        1.93      0.40 o 
  -6   7   5        2.92        3.35      0.42 o 
  -5   7   5        7.61        8.12      0.53 o 
  -4   7   5        6.98        7.03      0.41 o 
  -3   7   5        0.44        0.60      0.16 o 
  -2   7   5        0.04        0.11      0.24 o 
  -1   7   5       25.47       24.41      0.66 o 
   0   7   5      105.15       95.11      1.51 o 
   1   7   5      183.49      158.12      1.98 o 
   2   7   5        3.81        1.99      0.28 o 
   3   7   5        0.08        0.56      0.46 o 
   4   7   5        7.37        7.38      0.64 o 
   5   7   5        9.18        7.56      0.95 o 
   6   7   5        5.99        7.09      0.67 o 
  -5   8   5       14.90       17.13      0.78 o 
  -4   8   5       10.86       10.53      1.05 o 
  -3   8   5        0.00       -0.16      0.19 o 
  -2   8   5       61.38       61.53      1.08 o 
  -1   8   5        4.95        5.62      0.39 o 
   0   8   5      295.91      276.64      3.61 o 
   1   8   5       30.01       24.90      0.66 o 
   2   8   5        0.36        0.68      0.22 o 
   3   8   5       12.50       12.56      0.76 o 
   4   8   5        7.33        5.30      0.64 o 
   5   8   5       22.51       17.58      0.93 o 
  -4   9   5      443.43      467.16      6.12 o 
  -3   9   5      101.71      110.95      1.68 o 
  -2   9   5       22.63       21.46      0.66 o 
  -1   9   5       32.71       34.51      1.00 o 
   0   9   5       29.68       30.99      0.82 o 
   1   9   5       24.23       25.87      0.68 o 
   2   9   5        0.72        0.88      0.26 o 
   3   9   5       17.43       15.41      0.90 o 
   4   9   5        1.03        1.04      0.87 o 
  -1  10   5        4.39        6.75      0.51 o 
   0  10   5        7.04        9.77      0.55 o 
  -8   0   6        1.34        1.08      0.41 o 
  -6   0   6        6.28        5.62      0.52 o 
  -4   0   6       11.32        9.94      0.35 o 
  -2   0   6      105.45      111.83      1.52 o 
   0   0   6     4223.17     4262.57     59.08 o 
   2   0   6      468.81      594.84      7.43 o 
   4   0   6        0.49        0.72      0.23 o 
   6   0   6      165.82      160.14      3.34 o 
   8   0   6      400.67      396.39     10.08 o 
  -9   1   6        1.88        2.80      0.44 o 
  -8   1   6        0.66        0.58      0.31 o 
  -7   1   6        6.01        5.24      0.40 o 
  -6   1   6        0.72        0.52      0.16 o 
  -5   1   6      161.24      165.82      1.57 o 
  -4   1   6       96.46       97.56      0.93 o 
  -3   1   6      230.33      239.01      2.03 o 
  -2   1   6       26.00       25.15      0.45 o 
  -1   1   6      204.28      200.12      2.14 o 
   0   1   6      239.24      251.22      2.43 o 
   1   1   6       31.04       23.30      0.33 o 
   2   1   6      409.76      446.47      4.00 o 
   3   1   6        9.54        9.13      0.29 o 
   4   1   6        0.16        0.53      0.16 o 
   5   1   6        3.81        3.33      0.25 o 
   6   1   6      605.27      595.40      7.24 o 
   7   1   6       51.78       53.27      1.16 o 
   8   1   6       27.92       26.58      1.61 o 
  -9   2   6        0.13        0.03      0.31 o 
  -8   2   6        5.04        4.44      0.38 o 
  -7   2   6       11.29        9.45      0.35 o 
  -6   2   6        3.45        3.89      0.27 o 
  -5   2   6      712.44      743.92      5.97 o 
  -4   2   6       15.53       20.56      0.37 o 
  -3   2   6       28.44       26.63      0.39 o 
  -2   2   6      210.73      230.65      2.22 o 
  -1   2   6        1.77        1.16      0.16 o 
   0   2   6        0.53        1.97      0.14 o 
   1   2   6        3.91        2.30      0.17 o 
   2   2   6      143.86      171.96      2.01 o 
   3   2   6      204.59      215.38      1.91 o 
   4   2   6      451.99      403.22      3.73 o 
   5   2   6       11.24       11.43      0.36 o 
   6   2   6       11.27       13.81      0.50 o 
   7   2   6      109.94      108.08      1.91 o 
   8   2   6        0.35        0.36      0.27 o 
  -9   3   6      220.94      225.04      3.89 o 
  -8   3   6      155.37      154.10      2.78 o 
  -7   3   6      363.61      362.71      3.89 o 
  -6   3   6       86.47       88.52      1.08 o 
  -5   3   6        5.54        6.04      0.27 o 
  -4   3   6       67.47       68.39      0.70 o 
  -3   3   6        0.82        0.99      0.12 o 
  -2   3   6      355.85      386.18      4.81 o 
  -1   3   6       95.20      100.34      1.10 o 
   0   3   6      524.83      499.45      4.92 o 
   1   3   6      584.22      617.36      5.55 o 
   2   3   6       26.69       24.00      0.49 o 
   3   3   6      351.23      345.96      3.87 o 
   4   3   6      285.68      274.31      2.88 o 
   5   3   6        0.03        0.07      0.16 o 
   6   3   6       12.61       12.37      0.39 o 
   7   3   6        2.33        2.46      0.29 o 
   8   3   6       51.36       52.07      1.42 o 
  -8   4   6       17.67       16.55      1.53 o 
  -7   4   6        0.00        0.50      0.40 o 
  -6   4   6        1.78        2.88      0.43 o 
  -5   4   6        6.22        5.62      0.25 o 
  -4   4   6        7.49        6.66      0.28 o 
  -3   4   6        3.27        2.16      0.13 o 
  -2   4   6       42.35       41.55      0.46 o 
  -1   4   6      367.34      370.68      2.84 o 
   0   4   6      504.19      536.20      4.72 o 
   1   4   6       87.21       70.10      0.71 o 
   2   4   6      726.76      670.57      6.00 o 
   3   4   6      133.04      135.70      1.45 o 
   4   4   6       32.50       31.83      0.75 o 
   5   4   6        0.25        0.27      0.18 o 
   6   4   6        0.02        0.00      0.26 o 
   7   4   6       25.49       24.82      1.00 o 
   8   4   6       15.20       18.59      1.11 o 
  -8   5   6        0.23        1.58      0.56 o 
  -7   5   6       15.78       15.06      0.75 o 
  -6   5   6      403.48      402.31      5.18 o 
  -5   5   6       23.07       22.15      0.68 o 
  -4   5   6       42.01       38.10      0.65 o 
  -3   5   6       49.77       53.78      0.70 o 
  -2   5   6       68.99       64.16      0.63 o 
  -1   5   6       87.81       93.30      1.27 o 
   0   5   6      106.18      114.84      1.22 o 
   1   5   6        6.57        6.72      0.21 o 
   2   5   6        0.01        0.34      0.11 o 
   3   5   6      303.11      310.71      3.40 o 
   4   5   6       59.32       53.47      1.36 o 
   5   5   6      199.11      184.08      3.41 o 
   6   5   6       15.20       15.72      0.70 o 
   7   5   6        3.11        5.75      0.78 o 
  -7   6   6        4.12        3.61      0.45 o 
  -6   6   6        4.74        5.72      0.66 o 
  -5   6   6        1.12        0.54      0.25 o 
  -4   6   6      217.87      202.41      2.18 o 
  -3   6   6       57.28       57.34      0.84 o 
  -2   6   6       68.16       55.67      0.75 o 
  -1   6   6      132.20      115.76      1.29 o 
   0   6   6        1.33        0.87      0.15 o 
   1   6   6        4.54        5.59      0.35 o 
   2   6   6       35.71       34.90      0.60 o 
   3   6   6      329.83      286.37      2.84 o 
   4   6   6       12.31       11.12      0.67 o 
   5   6   6      217.21      213.93      3.86 o 
   6   6   6       31.40       33.26      1.18 o 
   7   6   6       29.65       29.57      1.45 o 
  -6   7   6        9.72        8.69      0.50 o 
  -5   7   6        0.15        0.18      0.26 o 
  -4   7   6       45.52       46.48      0.78 o 
  -3   7   6       41.75       37.20      0.68 o 
  -2   7   6       22.47       24.33      0.59 o 
  -1   7   6       53.36       43.40      0.91 o 
   0   7   6       32.96       29.34      0.73 o 
   1   7   6      116.81      108.57      1.50 o 
   2   7   6        2.61        1.89      0.26 o 
   3   7   6       28.52       23.86      0.91 o 
   4   7   6        0.18        0.38      0.32 o 
   5   7   6       32.16       36.36      1.28 o 
   6   7   6       23.71       26.10      1.17 o 
  -5   8   6       56.68       59.46      1.99 o 
  -4   8   6       18.12       20.16      0.78 o 
  -3   8   6       25.51       26.24      0.71 o 
  -2   8   6       33.39       32.33      0.76 o 
  -1   8   6       25.95       24.51      0.73 o 
   0   8   6       88.85       86.56      1.51 o 
   1   8   6       66.73       51.16      0.95 o 
   2   8   6        1.80        0.83      0.25 o 
   3   8   6       10.52        6.22      0.71 o 
   4   8   6       45.62       42.47      1.42 o 
   5   8   6        6.86        9.64      1.18 o 
  -4   9   6       29.31       24.59      0.90 o 
  -3   9   6       26.60       31.38      0.79 o 
  -2   9   6      168.91      180.77      2.37 o 
  -1   9   6        4.62        6.37      1.00 o 
   0   9   6        1.04        0.68      0.27 o 
   1   9   6        1.26        1.08      0.26 o 
   2   9   6        1.00        0.30      0.41 o 
   3   9   6        3.44        4.04      0.64 o 
  -9   0   7        7.10        5.62      0.81 o 
  -7   0   7      143.32      147.57      3.24 o 
  -5   0   7        0.23        0.59      0.17 o 
  -3   0   7        1.90        0.96      0.16 o 
  -1   0   7      248.78      253.42      3.78 o 
   1   0   7        5.21        7.25      0.24 o 
   3   0   7       17.32       17.61      0.53 o 
   5   0   7        0.06        0.62      0.24 o 
   7   0   7      266.44      264.78      5.11 o 
  -9   1   7        1.98        2.70      0.38 o 
  -8   1   7        2.57        2.45      0.31 o 
  -7   1   7        6.19        5.83      0.38 o 
  -6   1   7       70.50       76.16      1.01 o 
  -5   1   7       37.59       41.42      0.55 o 
  -4   1   7      103.48      106.07      1.06 o 
  -3   1   7      100.77       90.85      0.90 o 
  -2   1   7     1383.60     1466.10     12.97 o 
  -1   1   7       68.15       73.16      0.96 o 
   0   1   7      282.69      319.08      3.00 o 
   1   1   7      137.35      162.95      1.55 o 
   2   1   7        1.26        5.24      0.22 o 
   3   1   7        0.37        0.22      0.17 o 
   4   1   7      120.57      107.00      1.11 o 
   5   1   7       68.57       62.55      0.78 o 
   6   1   7      460.80      455.58      4.86 o 
   7   1   7       99.34       97.98      1.46 o 
   8   1   7        0.63        0.35      0.38 o 
  -9   2   7        8.39        8.88      0.49 o 
  -8   2   7       11.61       13.21      0.55 o 
  -7   2   7       12.89       12.74      0.42 o 
  -6   2   7       18.23       19.63      0.46 o 
  -5   2   7      163.55      166.10      1.58 o 
  -4   2   7      186.62      202.92      1.82 o 
  -3   2   7      168.00      173.04      1.79 o 
  -2   2   7      235.77      225.92      2.21 o 
  -1   2   7       43.91       54.32      0.67 o 
   0   2   7       71.11       71.48      0.95 o 
   1   2   7      106.04       97.63      1.20 o 
   2   2   7        0.58        0.32      0.17 o 
   3   2   7        7.37       10.98      0.28 o 
   4   2   7      951.37      940.12      7.57 o 
   5   2   7      109.51      108.37      1.35 o 
   6   2   7       78.60       76.35      1.20 o 
   7   2   7        3.20        3.13      0.34 o 
   8   2   7        8.24        8.69      0.50 o 
  -8   3   7        3.63        4.35      0.55 o 
  -7   3   7      217.55      206.58      2.44 o 
  -6   3   7        1.87        2.56      0.23 o 
  -5   3   7      151.53      152.29      1.34 o 
  -4   3   7        4.97        5.62      0.37 o 
  -3   3   7        6.30        7.62      0.25 o 
  -2   3   7      362.46      387.31      3.60 o 
  -1   3   7      183.95      206.13      1.84 o 
   0   3   7      288.42      254.43      2.46 o 
   1   3   7       89.88       87.02      1.14 o 
   2   3   7      482.63      460.00      4.73 o 
   3   3   7      212.99      216.85      3.12 o 
   4   3   7      214.91      215.94      2.36 o 
   5   3   7       19.82       16.27      0.48 o 
   6   3   7        2.27        1.86      0.24 o 
   7   3   7        8.73        8.64      0.45 o 
   8   3   7       84.40       83.03      3.30 o 
  -8   4   7      686.71      689.65      9.87 o 
  -7   4   7        3.41        3.93      0.37 o 
  -6   4   7        0.00       -0.14      0.19 o 
  -5   4   7       42.49       41.32      0.63 o 
  -4   4   7        0.01       -0.07      0.11 o 
  -3   4   7       12.82       13.46      0.28 o 
  -2   4   7       12.10       14.01      0.28 o 
  -1   4   7      101.19      111.51      1.15 o 
   0   4   7      100.72      103.35      1.14 o 
   1   4   7      102.89      104.55      1.18 o 
   2   4   7      118.85      116.31      1.27 o 
   3   4   7      290.27      300.18      2.88 o 
   4   4   7      116.79      110.99      1.48 o 
   5   4   7        0.41        0.64      0.19 o 
   6   4   7       14.71       16.52      0.60 o 
   7   4   7       46.74       44.63      1.30 o 
  -8   5   7        1.43        1.97      0.56 o 
  -7   5   7        0.38       -0.12      0.23 o 
  -6   5   7      131.32      124.32      1.74 o 
  -5   5   7        6.10        6.16      0.48 o 
  -4   5   7       18.25       13.97      0.39 o 
  -3   5   7      541.24      518.31      5.15 o 
  -2   5   7        1.59        3.01      0.15 o 
  -1   5   7       78.67       82.99      0.90 o 
   0   5   7       41.56       40.91      0.90 o 
   1   5   7      118.61      114.72      1.29 o 
   2   5   7       19.44       20.62      0.53 o 
   3   5   7      484.17      495.19      4.59 o 
   4   5   7      132.84      125.03      2.21 o 
   5   5   7      151.39      149.81      2.91 o 
   6   5   7       44.55       49.38      1.20 o 
   7   5   7        3.42        4.82      0.78 o 
  -7   6   7        3.70        3.86      0.52 o 
  -6   6   7       10.40       11.95      0.54 o 
  -5   6   7      112.46      103.30      1.51 o 
  -4   6   7       67.47       65.90      0.97 o 
  -3   6   7        9.29        6.97      0.32 o 
  -2   6   7        0.56        0.23      0.14 o 
  -1   6   7       11.43        8.22      0.30 o 
   0   6   7        2.53        2.54      0.21 o 
   1   6   7        4.71        5.46      0.29 o 
   2   6   7        0.00       -0.23      0.15 o 
   3   6   7       29.78       39.65      0.84 o 
   4   6   7       12.83       13.56      0.60 o 
   5   6   7      172.22      186.10      3.80 o 
   6   6   7       20.18       16.13      0.76 o 
  -6   7   7       28.23       27.07      0.76 o 
  -5   7   7       49.75       51.26      1.02 o 
  -4   7   7        3.22        3.40      0.27 o 
  -3   7   7        8.66        9.31      0.38 o 
  -2   7   7        1.87        2.93      0.29 o 
  -1   7   7       97.82       77.16      1.36 o 
   0   7   7       64.62       59.08      1.12 o 
   1   7   7      351.63      306.40      3.46 o 
   2   7   7        0.05        0.00      0.20 o 
   3   7   7        6.16        6.07      0.44 o 
   4   7   7        0.30       -0.16      0.21 o 
   5   7   7        5.41        5.57      0.50 o 
  -5   8   7        9.96       12.15      0.78 o 
  -4   8   7        2.45        2.58      0.54 o 
  -3   8   7       15.93       14.82      0.54 o 
  -2   8   7       10.14        9.95      0.75 o 
  -1   8   7       46.19       47.30      0.92 o 
   0   8   7        8.55        9.62      0.84 o 
   1   8   7       13.96       12.09      0.47 o 
   2   8   7        2.46        1.91      0.28 o 
   3   8   7       88.38       92.14      2.15 o 
   4   8   7        6.50        4.42      0.64 o 
  -3   9   7        3.46        2.65      0.51 o 
  -2   9   7       56.55       56.22      1.97 o 
  -1   9   7        0.77        2.00      0.36 o 
   0   9   7        3.29        4.59      0.48 o 
   1   9   7        0.11        0.71      0.43 o 
   2   9   7       22.97       18.00      1.02 o 
  -8   0   8       69.91       75.65      1.89 o 
  -6   0   8      283.55      278.13      3.33 o 
  -4   0   8      169.99      185.81      2.24 o 
  -2   0   8        0.46        0.32      0.32 o 
   0   0   8      240.68      298.18      4.45 o 
   2   0   8       67.32       57.50      0.97 o 
   4   0   8       37.06       39.64      0.90 o 
   6   0   8        1.38        1.09      0.31 o 
   8   0   8        2.37        3.11      0.50 o 
  -9   1   8       13.59       13.01      1.10 o 
  -8   1   8        9.33       11.03      0.52 o 
  -7   1   8       16.75       16.49      0.49 o 
  -6   1   8       84.84       86.41      0.94 o 
  -5   1   8       35.73       34.07      0.48 o 
  -4   1   8       19.54       22.43      0.40 o 
  -3   1   8      225.20      233.97      2.02 o 
  -2   1   8      342.60      352.05      3.07 o 
  -1   1   8        1.79        1.09      0.11 o 
   0   1   8        2.02        1.39      0.14 o 
   1   1   8       35.29       46.72      0.58 o 
   2   1   8        2.27        1.05      0.14 o 
   3   1   8        0.52        0.45      0.15 o 
   4   1   8        1.73        1.15      0.18 o 
   5   1   8        3.07        4.51      0.33 o 
   6   1   8       10.73       11.93      0.43 o 
   7   1   8       89.81       92.71      1.27 o 
   8   1   8       11.68       13.03      0.52 o 
  -8   2   8        0.49        0.67      0.34 o 
  -7   2   8        0.22        0.05      0.30 o 
  -6   2   8        3.95        5.55      0.26 o 
  -5   2   8        1.50        1.51      0.17 o 
  -4   2   8      921.87      943.82      7.52 o 
  -3   2   8      120.78      129.44      1.60 o 
  -2   2   8      217.48      195.66      1.98 o 
  -1   2   8      240.03      227.03      2.21 o 
   0   2   8       81.18       69.85      0.95 o 
   1   2   8       50.42       49.38      0.77 o 
   2   2   8        5.13        5.29      0.27 o 
   3   2   8        6.64        5.51      0.28 o 
   4   2   8      775.95      752.68      6.16 o 
   5   2   8      201.10      187.13      1.81 o 
   6   2   8        8.13        7.78      0.38 o 
   7   2   8        3.19        2.61      0.30 o 
   8   2   8        2.98        2.82      0.34 o 
  -8   3   8        1.05        3.11      0.71 o 
  -7   3   8      237.96      233.32      2.89 o 
  -6   3   8       10.89       12.40      0.44 o 
  -5   3   8      194.01      196.84      2.36 o 
  -4   3   8        1.92        1.69      0.18 o 
  -3   3   8       23.13       20.51      0.43 o 
  -2   3   8      296.07      295.39      3.16 o 
  -1   3   8       73.55       62.50      0.79 o 
   0   3   8      232.30      221.15      2.19 o 
   1   3   8      259.67      246.34      2.72 o 
   2   3   8     1126.52     1076.23     10.68 o 
   3   3   8       88.53       80.53      1.05 o 
   4   3   8        8.27        9.90      0.32 o 
   5   3   8      122.56      117.32      1.37 o 
   6   3   8        0.12        0.27      0.25 o 
   7   3   8      103.04      107.05      1.42 o 
  -8   4   8      120.21      135.85      3.10 o 
  -7   4   8       26.28       26.17      0.87 o 
  -6   4   8       62.24       61.76      1.59 o 
  -5   4   8       21.08       19.74      0.40 o 
  -4   4   8        0.31        0.29      0.14 o 
  -3   4   8       15.74       16.03      0.34 o 
  -2   4   8       13.46       13.39      0.30 o 
  -1   4   8       79.36       77.03      0.87 o 
   0   4   8      230.61      222.62      2.22 o 
   1   4   8     1761.71     1756.71     15.40 o 
   2   4   8       29.96       29.13      0.63 o 
   3   4   8      202.52      200.20      2.34 o 
   4   4   8        0.59        1.03      0.20 o 
   5   4   8        3.30        4.00      0.30 o 
   6   4   8       23.44       25.64      1.11 o 
   7   4   8       26.29       29.43      1.08 o 
  -7   5   8        0.31        0.12      0.25 o 
  -6   5   8        2.77        2.53      0.36 o 
  -5   5   8       33.71       33.66      0.87 o 
  -4   5   8       18.74       16.23      0.41 o 
  -3   5   8       12.17       13.82      0.36 o 
  -2   5   8        9.18        8.43      0.25 o 
  -1   5   8      141.02      132.12      1.32 o 
   0   5   8      123.09      118.92      1.22 o 
   1   5   8       43.01       42.58      0.63 o 
   2   5   8       16.68       15.11      0.41 o 
   3   5   8      440.40      450.58      4.23 o 
   4   5   8      104.66      114.25      1.86 o 
   5   5   8       18.96       18.05      0.62 o 
   6   5   8       61.23       76.40      1.36 o 
  -7   6   8       21.71       20.22      0.75 o 
  -6   6   8        0.18        0.05      0.27 o 
  -5   6   8       57.12       55.74      1.18 o 
  -4   6   8        1.63        1.73      0.23 o 
  -3   6   8       82.98       72.36      0.92 o 
  -2   6   8        1.48        1.70      0.20 o 
  -1   6   8       49.52       44.51      0.75 o 
   0   6   8       18.60       19.11      0.38 o 
   1   6   8       15.07       16.13      0.62 o 
   2   6   8       54.47       48.77      1.04 o 
   3   6   8        0.15        0.09      0.21 o 
   4   6   8      116.14      123.18      2.63 o 
   5   6   8       11.81       11.61      0.62 o 
   6   6   8       58.02       73.54      1.37 o 
  -6   7   8       42.18       43.65      1.09 o 
  -5   7   8        6.22        6.63      0.48 o 
  -4   7   8        0.14        0.14      0.31 o 
  -3   7   8        1.64        1.68      0.24 o 
  -2   7   8       18.41       19.03      0.64 o 
  -1   7   8       36.99       27.45      0.70 o 
   0   7   8        3.37        1.95      0.27 o 
   1   7   8        0.17        0.71      0.25 o 
   2   7   8       15.83       14.02      0.50 o 
   3   7   8       16.30       17.51      0.70 o 
   4   7   8       37.44       44.55      1.48 o 
   5   7   8        3.63        3.16      0.45 o 
  -4   8   8        2.91        3.32      0.56 o 
  -3   8   8        1.99        1.78      0.32 o 
  -2   8   8        3.56        3.68      0.36 o 
  -1   8   8      242.49      232.15      3.89 o 
   0   8   8        0.02        0.98      0.44 o 
   1   8   8        0.98        2.65      0.33 o 
   2   8   8        9.92       10.07      0.50 o 
   3   8   8       24.82       23.26      1.10 o 
   4   8   8        9.24       15.25      1.42 o 
  -2   9   8       44.31       47.15      1.15 o 
  -1   9   8        0.76        1.37      0.36 o 
   0   9   8        1.08        1.33      0.68 o 
   1   9   8        0.36        0.35      0.26 o 
  -7   0   9       36.02       37.18      1.73 o 
  -5   0   9        7.08        8.03      0.56 o 
  -3   0   9       20.58       24.26      0.78 o 
  -1   0   9      449.03      488.96      7.07 o 
   1   0   9       14.37       10.18      0.45 o 
   3   0   9      211.90      167.13      3.78 o 
   5   0   9      268.26      263.06      3.76 o 
   7   0   9       39.81       40.34      1.11 o 
  -8   1   9       14.94       12.97      0.83 o 
  -7   1   9        0.10       -0.18      0.23 o 
  -6   1   9      209.60      211.39      2.56 o 
  -5   1   9        3.11        3.20      0.32 o 
  -4   1   9      173.60      167.92      2.01 o 
  -3   1   9      100.74       98.43      1.50 o 
  -2   1   9      116.46      129.39      1.61 o 
  -1   1   9       87.72       87.73      1.16 o 
   0   1   9       13.12       13.78      0.65 o 
   1   1   9        0.19        0.00      0.11 o 
   2   1   9        2.22        2.42      0.18 o 
   3   1   9        0.02        0.16      0.15 o 
   4   1   9        4.98        6.03      0.28 o 
   5   1   9      279.91      262.95      2.40 o 
   6   1   9        0.00       -0.25      0.35 o 
   7   1   9        0.30        0.52      0.23 o 
  -8   2   9        0.34        0.00      0.33 o 
  -7   2   9       11.40       10.16      0.53 o 
  -6   2   9       10.27       11.38      0.40 o 
  -5   2   9        0.84        0.67      0.24 o 
  -4   2   9       95.81       98.62      1.59 o 
  -3   2   9        4.50        4.68      0.29 o 
  -2   2   9      277.16      269.91      2.93 o 
  -1   2   9      215.79      203.37      2.07 o 
   0   2   9        3.25        4.35      0.21 o 
   1   2   9        0.56       -0.10      0.14 o 
   2   2   9       56.47       54.75      0.88 o 
   3   2   9      299.12      291.05      3.06 o 
   4   2   9      156.12      157.56      1.54 o 
   5   2   9       73.75       69.39      0.88 o 
   6   2   9      117.34      113.81      1.43 o 
   7   2   9       12.46       12.67      0.59 o 
  -8   3   9        1.83        0.47      0.63 o 
  -7   3   9        2.94        2.11      0.32 o 
  -6   3   9       42.09       43.24      0.76 o 
  -5   3   9        0.44        0.19      0.20 o 
  -4   3   9        4.47        4.07      0.27 o 
  -3   3   9       17.77       17.81      0.47 o 
  -2   3   9       24.73       22.61      0.51 o 
  -1   3   9      567.18      547.65      6.36 o 
   0   3   9       86.47       86.90      1.04 o 
   1   3   9      148.95      147.71      1.79 o 
   2   3   9      670.46      645.49      6.08 o 
   3   3   9      224.42      217.64      2.31 o 
   4   3   9        1.05        1.09      0.22 o 
   5   3   9        7.28        7.43      0.58 o 
   6   3   9        0.64        0.85      0.35 o 
   7   3   9      108.75      113.62      1.63 o 
  -7   4   9       14.13       15.36      0.83 o 
  -6   4   9        1.34        1.18      0.33 o 
  -5   4   9       30.46       30.55      0.71 o 
  -4   4   9        5.34        5.46      0.33 o 
  -3   4   9       32.15       34.18      0.67 o 
  -2   4   9       47.62       47.70      0.77 o 
  -1   4   9       59.22       56.11      0.88 o 
   0   4   9      428.33      411.42      4.35 o 
   1   4   9      927.10      906.19      8.13 o 
   2   4   9      307.08      317.66      3.47 o 
   3   4   9       71.11       73.61      1.11 o 
   4   4   9        0.25        0.47      0.35 o 
   5   4   9        2.42        3.33      0.35 o 
   6   4   9       25.22       26.07      0.99 o 
   7   4   9        0.23        0.74      0.44 o 
  -7   5   9       35.68       39.21      1.28 o 
  -6   5   9        9.58        9.06      0.55 o 
  -5   5   9      100.19       96.35      1.41 o 
  -4   5   9       15.27       15.80      0.48 o 
  -3   5   9       60.63       54.99      0.85 o 
  -2   5   9       12.47       11.82      0.31 o 
  -1   5   9      263.38      270.43      2.42 o 
   0   5   9       84.58       84.86      1.07 o 
   1   5   9       15.52       16.75      0.40 o 
   2   5   9        9.36       10.23      0.37 o 
   3   5   9       54.52       57.80      0.84 o 
   4   5   9        1.17        1.04      0.32 o 
   5   5   9        6.26        6.25      0.44 o 
   6   5   9        4.71        8.13      0.53 o 
  -6   6   9        1.19        1.42      0.32 o 
  -5   6   9       63.08       61.72      1.27 o 
  -4   6   9        4.38        4.31      0.30 o 
  -3   6   9      212.87      189.43      2.23 o 
  -2   6   9        2.15        4.10      0.28 o 
  -1   6   9        4.36        3.33      0.23 o 
   0   6   9        1.25        1.40      0.18 o 
   1   6   9       42.32       40.26      0.78 o 
   2   6   9       47.06       44.24      1.18 o 
   3   6   9        1.47        1.11      0.31 o 
   4   6   9        6.67        4.06      0.40 o 
   5   6   9        0.67        0.92      0.28 o 
  -5   7   9       20.52       19.86      1.08 o 
  -4   7   9        3.96        4.08      0.35 o 
  -3   7   9       32.65       31.58      0.66 o 
  -2   7   9        1.05        0.16      0.23 o 
  -1   7   9        1.93        0.26      0.27 o 
   0   7   9       21.96       23.42      1.02 o 
   1   7   9       32.63       29.35      0.73 o 
   2   7   9       16.45       17.42      0.76 o 
   3   7   9        0.29       -0.14      0.26 o 
   4   7   9       25.45       20.43      0.79 o 
  -4   8   9        7.46        9.96      1.18 o 
  -3   8   9        5.90        8.56      0.55 o 
  -2   8   9        7.95        9.57      0.66 o 
  -1   8   9      102.20       98.63      1.73 o 
   0   8   9        0.75        0.96      0.62 o 
   1   8   9       10.06        9.80      0.64 o 
   2   8   9        3.76        4.62      0.64 o 
   3   8   9       10.34        9.14      0.76 o 
  -8   0  10      253.76      259.95      6.46 o 
  -6   0  10       53.49       50.73      1.34 o 
  -4   0  10       20.71       18.82      0.79 o 
  -2   0  10       65.25       68.78      1.45 o 
   0   0  10        3.13        3.34      0.33 o 
   2   0  10       39.09       39.54      1.42 o 
   4   0  10       20.43       15.15      0.72 o 
   6   0  10        9.37       10.04      0.68 o 
  -8   1  10       12.63       14.02      1.02 o 
  -7   1  10       15.01       16.33      0.90 o 
  -6   1  10        5.89        5.81      0.39 o 
  -5   1  10       37.99       34.70      0.78 o 
  -4   1  10      175.32      169.62      2.09 o 
  -3   1  10        2.73        2.13      0.24 o 
  -2   1  10       37.96       43.42      0.75 o 
  -1   1  10        3.49        3.01      0.24 o 
   0   1  10       33.52       28.89      0.69 o 
   1   1  10       18.10       20.24      0.49 o 
   2   1  10       23.89       27.90      0.89 o 
   3   1  10      204.95      166.78      3.47 o 
   4   1  10       26.95       23.51      0.61 o 
   5   1  10       88.84       92.32      1.30 o 
   6   1  10        0.16        0.60      0.27 o 
   7   1  10       29.80       31.93      0.85 o 
  -8   2  10        6.05        6.46      0.67 o 
  -7   2  10        9.54       10.30      0.60 o 
  -6   2  10        0.28        0.71      0.27 o 
  -5   2  10       66.21       69.07      1.12 o 
  -4   2  10      232.11      238.05      2.74 o 
  -3   2  10      312.56      312.35      3.42 o 
  -2   2  10       31.83       31.97      0.66 o 
  -1   2  10       63.29       61.19      1.00 o 
   0   2  10       23.15       21.90      0.51 o 
   1   2  10        3.17        2.63      0.27 o 
   2   2  10        5.37        4.76      0.71 o 
   3   2  10       74.65       71.02      1.40 o 
   4   2  10        1.34        2.54      0.25 o 
   5   2  10       14.00       13.63      0.45 o 
   6   2  10       98.06       92.63      1.53 o 
   7   2  10       79.12       84.52      1.48 o 
  -7   3  10        4.03        4.21      0.70 o 
  -6   3  10      178.59      173.69      1.98 o 
  -5   3  10        3.88        3.99      0.32 o 
  -4   3  10       15.24       14.13      0.45 o 
  -3   3  10       30.15       29.91      0.68 o 
  -2   3  10       12.47       12.18      0.41 o 
  -1   3  10      802.21      786.13      9.00 o 
   0   3  10      184.38      182.12      2.14 o 
   1   3  10      305.82      299.83      3.73 o 
   2   3  10      463.17      455.02      6.57 o 
   3   3  10       54.42       54.12      0.94 o 
   4   3  10       10.37       10.24      0.44 o 
   5   3  10        0.15        0.06      0.22 o 
   6   3  10        1.93        1.76      0.48 o 
   7   3  10        3.74        4.40      0.48 o 
  -7   4  10      140.50      147.67      2.89 o 
  -6   4  10        2.04        2.29      0.36 o 
  -5   4  10       21.27       22.01      0.53 o 
  -4   4  10        0.00        0.00      0.14 o 
  -3   4  10        0.38        0.39      0.14 o 
  -2   4  10        9.62        8.45      0.35 o 
  -1   4  10       64.99       63.23      0.96 o 
   0   4  10      504.83      492.35      5.82 o 
   1   4  10        5.01        4.69      0.34 o 
   2   4  10       93.90       89.97      1.29 o 
   3   4  10       10.79       12.20      0.45 o 
   4   4  10       13.72       14.60      0.50 o 
   5   4  10        1.43        1.28      0.28 o 
   6   4  10        4.15        3.48      0.79 o 
  -6   5  10        0.04       -0.47      0.33 o 
  -5   5  10       40.24       32.90      1.80 o 
  -4   5  10       76.71       72.19      1.16 o 
  -3   5  10        6.17        5.43      0.35 o 
  -2   5  10      276.67      279.00      2.52 o 
  -1   5  10       11.56       12.04      0.58 o 
   0   5  10       23.97       23.68      0.57 o 
   1   5  10        0.09        0.19      0.14 o 
   2   5  10      278.59      269.38      2.74 o 
   3   5  10        3.14        3.00      0.28 o 
   4   5  10       32.74       34.09      0.96 o 
   5   5  10        6.64        8.19      0.57 o 
   6   5  10      126.67      152.41      3.16 o 
  -6   6  10        4.89        3.77      0.79 o 
  -5   6  10       59.10       56.55      1.89 o 
  -4   6  10       60.80       57.08      0.94 o 
  -3   6  10       27.73       34.48      0.69 o 
  -2   6  10      110.96      105.95      1.32 o 
  -1   6  10       38.31       37.80      1.32 o 
   0   6  10       99.58      104.75      1.20 o 
   1   6  10        0.91        0.41      0.27 o 
   2   6  10      114.90      122.37      1.68 o 
   3   6  10        0.14       -0.27      0.40 o 
   4   6  10      115.93      140.69      3.27 o 
   5   6  10       37.42       47.08      1.55 o 
  -4   7  10        7.73        9.19      0.47 o 
  -3   7  10        4.32        4.88      0.35 o 
  -2   7  10        4.30        1.98      0.32 o 
  -1   7  10        7.68        7.58      0.51 o 
   0   7  10       25.53       25.89      0.81 o 
   1   7  10        9.94       11.08      0.87 o 
   2   7  10       35.82       50.33      1.18 o 
   3   7  10        0.40        0.06      0.55 o 
   4   7  10       71.39       90.23      3.07 o 
  -3   8  10        0.08        0.49      0.30 o 
  -2   8  10       10.44       11.73      0.88 o 
  -1   8  10        0.04        0.07      0.30 o 
   0   8  10        5.69        7.94      0.55 o 
   1   8  10        7.02        7.62      0.57 o 
   2   8  10       33.87       35.41      1.32 o 
  -7   0  11       17.49       17.02      0.89 o 
  -5   0  11      216.00      210.59      3.62 o 
  -3   0  11      113.89      114.70      2.17 o 
  -1   0  11       83.80       69.48      1.50 o 
   1   0  11      166.33      114.27      2.17 o 
   3   0  11        5.34        1.73      0.47 o 
   5   0  11       43.08       40.17      1.73 o 
   7   0  11       14.17       16.70      1.26 o 
  -7   1  11       59.15       61.21      1.18 o 
  -6   1  11       43.13       41.65      0.88 o 
  -5   1  11       68.57       69.81      1.16 o 
  -4   1  11       10.33       10.32      0.43 o 
  -3   1  11      208.20      220.64      2.58 o 
  -2   1  11        0.01        0.00      0.16 o 
  -1   1  11       26.08       22.94      0.55 o 
   0   1  11        0.18        0.24      0.16 o 
   1   1  11      162.50      138.53      1.77 o 
   2   1  11        9.71        6.32      0.45 o 
   3   1  11        3.37        2.17      0.47 o 
   4   1  11      232.51      207.54      3.51 o 
   5   1  11        5.98        6.96      0.56 o 
   6   1  11       86.14       87.99      2.01 o 
  -7   2  11        0.07        0.26      0.23 o 
  -6   2  11        0.62        0.32      0.24 o 
  -5   2  11       62.38       62.57      1.27 o 
  -4   2  11       43.17       42.94      0.84 o 
  -3   2  11      580.30      566.94      5.87 o 
  -2   2  11      174.60      173.85      2.10 o 
  -1   2  11       68.27       71.23      1.06 o 
   0   2  11       34.28       36.15      0.71 o 
   1   2  11       12.19       10.16      0.45 o 
   2   2  11       27.88       26.96      0.89 o 
   3   2  11      226.76      215.45      4.25 o 
   4   2  11       30.22       23.90      0.69 o 
   5   2  11      130.79      142.01      2.15 o 
   6   2  11        0.00        0.32      0.33 o 
  -7   3  11       43.79       47.12      0.98 o 
  -6   3  11      192.15      190.08      2.15 o 
  -5   3  11        9.32        9.49      0.47 o 
  -4   3  11        2.10        1.30      0.26 o 
  -3   3  11       39.02       37.81      0.75 o 
  -2   3  11       12.56       12.90      0.50 o 
  -1   3  11      424.99      409.68      5.56 o 
   0   3  11      178.84      172.29      2.39 o 
   1   3  11      136.79      131.60      1.94 o 
   2   3  11       24.91       23.79      0.78 o 
   3   3  11       39.12       39.01      1.43 o 
   4   3  11        9.39        8.32      0.45 o 
   5   3  11       59.73       63.46      1.65 o 
   6   3  11      126.77      135.81      4.81 o 
  -7   4  11       57.76       63.11      1.73 o 
  -6   4  11        8.22        6.05      0.48 o 
  -5   4  11        4.34        4.16      0.35 o 
  -4   4  11       19.75       20.33      0.51 o 
  -3   4  11        5.61        5.51      0.43 o 
  -2   4  11        2.82        2.92      0.27 o 
  -1   4  11       43.35       41.90      0.77 o 
   0   4  11     1271.77     1246.15     14.43 o 
   1   4  11      125.79      124.86      1.61 o 
   2   4  11        4.99        5.44      0.43 o 
   3   4  11        0.41        0.41      0.42 o 
   4   4  11       30.23       30.66      0.82 o 
   5   4  11       24.79       29.91      0.85 o 
   6   4  11        8.77        8.98      1.10 o 
  -6   5  11       17.94       19.80      0.94 o 
  -5   5  11       35.69       31.51      0.77 o 
  -4   5  11        0.99        0.67      0.30 o 
  -3   5  11       26.44       24.64      0.65 o 
  -2   5  11      604.76      617.96      5.48 o 
  -1   5  11       59.04       57.90      0.89 o 
   0   5  11       46.36       47.85      0.84 o 
   1   5  11        1.36        0.90      0.19 o 
   2   5  11       79.21       81.12      1.20 o 
   3   5  11        0.01        0.39      0.33 o 
   4   5  11       14.17       17.09      0.78 o 
   5   5  11      127.99      149.30      2.84 o 
  -5   6  11        1.63        1.71      0.36 o 
  -4   6  11       57.09       66.14      1.30 o 
  -3   6  11       16.24       15.19      0.53 o 
  -2   6  11       30.39       31.35      0.73 o 
  -1   6  11       23.23       24.38      0.63 o 
   0   6  11        4.05        2.53      0.37 o 
   1   6  11        0.00        0.02      0.20 o 
   2   6  11       11.26       11.98      0.55 o 
   3   6  11        2.21        3.07      0.45 o 
   4   6  11       54.65       62.79      1.73 o 
  -4   7  11       15.59       15.34      0.57 o 
  -3   7  11        1.41        1.55      0.27 o 
  -2   7  11        0.87       -0.32      0.33 o 
  -1   7  11        8.04        7.88      0.67 o 
   0   7  11       13.45       18.36      0.83 o 
   1   7  11       24.42       26.10      1.00 o 
   2   7  11       47.59       56.28      1.50 o 
   3   7  11       53.30       66.17      2.36 o 
  -6   0  12       37.60       37.84      1.23 o 
  -4   0  12       30.49       28.91      1.00 o 
  -2   0  12        7.82        7.28      0.56 o 
   0   0  12        2.08        2.41      0.33 o 
   2   0  12      503.88      412.78      8.67 o 
   4   0  12       19.40       13.86      0.95 o 
   6   0  12       12.44       15.91      1.10 o 
  -7   1  12        0.90        0.24      0.29 o 
  -6   1  12        0.04       -0.08      0.24 o 
  -5   1  12      414.17      426.28      4.65 o 
  -4   1  12       58.98       56.25      1.00 o 
  -3   1  12       27.81       26.33      0.63 o 
  -2   1  12        1.55        2.02      0.24 o 
  -1   1  12       22.23       17.22      0.47 o 
   0   1  12       27.23       23.77      0.57 o 
   1   1  12        1.43        0.89      0.27 o 
   2   1  12        3.31        2.13      0.33 o 
   3   1  12      152.97      146.83      2.67 o 
   4   1  12       42.62       36.24      1.11 o 
   5   1  12        3.02        3.97      0.49 o 
   6   1  12       84.86       97.02      4.25 o 
  -7   2  12       12.34       11.17      0.49 o 
  -6   2  12        0.65        0.90      0.25 o 
  -5   2  12       18.04       17.88      0.57 o 
  -4   2  12        0.80        1.31      0.24 o 
  -3   2  12      533.62      521.93      5.49 o 
  -2   2  12      219.35      208.68      2.48 o 
  -1   2  12       58.96       56.47      0.96 o 
   0   2  12        5.46        4.98      0.33 o 
   1   2  12       80.85       76.87      1.39 o 
   2   2  12        5.14        4.50      0.63 o 
   3   2  12       17.72       15.97      0.72 o 
   4   2  12      198.31      193.22      2.84 o 
   5   2  12       46.21       43.76      1.28 o 
   6   2  12        0.13        0.36      0.38 o 
  -6   3  12       13.83       13.38      0.68 o 
  -5   3  12        0.30        0.08      0.27 o 
  -4   3  12        0.90        0.43      0.24 o 
  -3   3  12        0.46        0.60      0.21 o 
  -2   3  12      144.26      144.36      1.87 o 
  -1   3  12        0.45        1.52      0.58 o 
   0   3  12       25.29       25.77      0.89 o 
   1   3  12      184.01      175.43      4.21 o 
   2   3  12      106.15      107.29      2.12 o 
   3   3  12       58.75       56.96      1.15 o 
   4   3  12       34.61       33.27      0.88 o 
   5   3  12       23.97       27.22      0.96 o 
  -6   4  12        3.30        4.65      0.50 o 
  -5   4  12        4.11        4.54      0.45 o 
  -4   4  12        0.20        0.16      0.24 o 
  -3   4  12       16.37       16.32      0.51 o 
  -2   4  12       17.86       20.02      0.64 o 
  -1   4  12       99.12       96.67      1.40 o 
   0   4  12       60.08       64.04      2.21 o 
   1   4  12        4.94        4.81      0.43 o 
   2   4  12        9.87       10.43      0.51 o 
   3   4  12       55.51       60.47      1.21 o 
   4   4  12       66.42       75.03      1.42 o 
   5   4  12        5.80        5.78      0.55 o 
  -5   5  12        2.73        2.03      0.36 o 
  -4   5  12        1.26        0.52      0.23 o 
  -3   5  12        5.61        5.80      0.45 o 
  -2   5  12      227.48      227.54      2.19 o 
  -1   5  12      139.94      145.15      1.68 o 
   0   5  12      101.55      104.83      1.49 o 
   1   5  12        7.45        8.09      0.41 o 
   2   5  12        0.26        0.63      0.24 o 
   3   5  12       58.19       59.64      2.99 o 
   4   5  12       19.02       21.68      0.89 o 
  -4   6  12      208.98      192.99      2.50 o 
  -3   6  12       28.08       32.12      0.79 o 
  -2   6  12       21.78       22.43      0.63 o 
  -1   6  12        6.91        7.84      0.41 o 
   0   6  12        2.60        4.34      0.32 o 
   1   6  12        6.53        8.67      0.48 o 
   2   6  12       25.61       28.32      0.82 o 
   3   6  12       28.54       31.14      1.11 o 
  -2   7  12       57.91       65.94      1.67 o 
  -1   7  12        1.11        0.63      0.33 o 
   0   7  12       36.80       44.01      1.58 o 
   1   7  12       79.46       89.32      3.62 o 
  -5   0  13       67.70       70.54      1.72 o 
  -3   0  13        5.55        5.76      0.56 o 
  -1   0  13       17.64       17.57      0.78 o 
   1   0  13      173.59      157.33      2.84 o 
   3   0  13       30.02       29.78      1.42 o 
   5   0  13        0.42        0.79      0.47 o 
  -6   1  13        3.14        3.02      0.37 o 
  -5   1  13      195.33      198.22      2.52 o 
  -4   1  13      173.32      170.67      2.50 o 
  -3   1  13        0.41        0.87      0.24 o 
  -2   1  13       15.46       15.20      0.64 o 
  -1   1  13       64.84       57.22      0.98 o 
   0   1  13        3.52        2.10      0.27 o 
   1   1  13        3.91        4.29      0.39 o 
   2   1  13      107.08       90.44      1.89 o 
   3   1  13        5.16        3.70      0.45 o 
   4   1  13       25.14       30.64      1.11 o 
   5   1  13       17.08       19.81      0.89 o 
  -6   2  13       11.33       12.81      0.65 o 
  -5   2  13       24.73       24.24      0.71 o 
  -4   2  13       62.23       67.17      1.68 o 
  -3   2  13        7.81        9.12      0.45 o 
  -2   2  13       63.49       60.25      1.04 o 
  -1   2  13       11.29       11.64      0.45 o 
   0   2  13        4.34        4.73      0.33 o 
   1   2  13       23.54       23.17      0.73 o 
   2   2  13       36.96       36.73      1.11 o 
   3   2  13        0.01        0.16      0.33 o 
   4   2  13        0.42        1.64      0.36 o 
   5   2  13       17.22       14.29      1.42 o 
  -6   3  13        4.53        4.22      0.35 o 
  -5   3  13        8.54        7.90      0.46 o 
  -4   3  13        0.25        0.39      0.24 o 
  -3   3  13        6.69        7.00      0.55 o 
  -2   3  13      209.04      200.52      2.46 o 
  -1   3  13        0.14       -0.04      0.24 o 
   0   3  13        5.68        5.63      0.98 o 
   1   3  13       51.04       43.10      3.69 o 
   2   3  13       50.25       56.64      1.45 o 
   3   3  13       34.67       39.07      1.82 o 
   4   3  13        1.04        1.81      0.32 o 
   5   3  13        0.58        0.57      0.30 o 
  -5   4  13        3.07        2.18      0.36 o 
  -4   4  13        9.57       10.55      0.51 o 
  -3   4  13        0.00       -0.11      0.19 o 
  -2   4  13       57.92       58.79      1.21 o 
  -1   4  13      252.60      248.17      2.89 o 
   0   4  13        4.79        4.90      0.75 o 
   1   4  13       32.84       34.84      0.97 o 
   2   4  13        0.40        1.00      0.27 o 
   3   4  13        5.54        8.45      0.51 o 
   4   4  13        0.02        0.11      0.27 o 
  -4   5  13       16.54       20.91      1.00 o 
  -3   5  13      106.24      104.40      1.85 o 
  -2   5  13       88.09       94.82      1.35 o 
  -1   5  13       10.24        7.27      0.43 o 
   0   5  13       41.20       42.29      0.87 o 
   1   5  13        0.01        0.25      0.21 o 
   2   5  13       19.05       20.03      0.66 o 
   3   5  13        5.64        4.90      0.56 o 
  -3   6  13       63.23       70.34      1.26 o 
  -2   6  13       55.86       67.21      1.18 o 
  -1   6  13       99.44      110.82      1.82 o 
   0   6  13        0.23        0.05      0.27 o 
   1   6  13       39.38       43.01      1.03 o 
   2   6  13        0.51        0.84      0.27 o 
  -6   0  14      394.52      402.70      6.51 o 
  -4   0  14       37.36       38.43      1.65 o 
  -2   0  14       78.65       71.88      1.67 o 
   0   0  14      250.20      215.56      3.73 o 
   2   0  14        3.50        1.10      0.47 o 
   4   0  14        3.79        5.51      0.79 o 
  -6   1  14       45.16       46.57      1.02 o 
  -5   1  14      129.12      132.17      1.93 o 
  -4   1  14       64.71       63.34      1.16 o 
  -3   1  14       23.01       19.56      0.63 o 
  -2   1  14        2.21        2.34      0.32 o 
  -1   1  14        9.05        8.23      0.45 o 
   0   1  14      210.46      192.52      2.40 o 
   1   1  14       17.39       16.71      0.64 o 
   2   1  14       54.36       49.12      1.50 o 
   3   1  14       52.87       46.52      1.42 o 
   4   1  14       50.33       57.27      1.56 o 
  -5   2  14        0.08       -0.32      0.32 o 
  -4   2  14      231.69      225.74      2.77 o 
  -3   2  14        1.66        1.73      0.29 o 
  -2   2  14       18.11       17.28      0.57 o 
  -1   2  14        2.70        2.77      0.32 o 
   0   2  14       64.12       62.91      1.27 o 
   1   2  14       12.59       13.63      0.72 o 
   2   2  14       11.63       11.27      0.67 o 
   3   2  14        6.35        7.00      1.18 o 
   4   2  14      200.24      221.98      5.31 o 
  -5   3  14        0.86        0.95      0.53 o 
  -4   3  14       11.09       12.98      0.55 o 
  -3   3  14        0.64        1.41      0.27 o 
  -2   3  14      156.12      157.57      2.09 o 
  -1   3  14       39.00       39.68      0.84 o 
   0   3  14        0.68        1.10      0.41 o 
   1   3  14       69.30       69.84      1.73 o 
   2   3  14       45.32       49.08      1.34 o 
   3   3  14        0.82        0.53      0.27 o 
   4   3  14       66.86       80.26      2.13 o 
  -4   4  14        3.77        5.42      0.41 o 
  -3   4  14        2.61        4.59      0.39 o 
  -2   4  14       44.80       42.12      1.86 o 
  -1   4  14      100.74       96.74      3.45 o 
   0   4  14        0.07        0.05      0.27 o 
   1   4  14      197.10      200.09      4.31 o 
   2   4  14       32.03       33.88      0.91 o 
   3   4  14       83.74       99.61      3.67 o 
  -3   5  14      302.51      311.10      4.21 o 
  -2   5  14        0.43        0.11      0.40 o 
  -1   5  14        1.57        1.26      0.39 o 
   0   5  14        4.79        4.38      0.39 o 
   1   5  14       12.74       14.56      0.53 o 
   2   5  14        5.94        6.65      0.48 o 
  -5   0  15       30.64       26.16      1.11 o 
  -3   0  15        2.28        3.09      0.45 o 
  -1   0  15        0.58        0.24      0.33 o 
   1   0  15       94.48       76.88      2.52 o 
   3   0  15      273.08      294.93      6.93 o 
  -5   1  15        0.80        0.83      0.32 o 
  -4   1  15       12.33       12.88      0.55 o 
  -3   1  15        3.91        3.29      0.35 o 
  -2   1  15      116.17      112.91      1.86 o 
  -1   1  15        3.86        4.92      0.39 o 
   0   1  15        2.19        2.42      0.32 o 
   1   1  15        4.14        3.99      0.42 o 
   2   1  15       73.64       70.91      1.72 o 
   3   1  15        6.58        6.23      1.18 o 
  -4   2  15      165.81      172.96      2.30 o 
  -3   2  15       61.56       58.77      1.14 o 
  -2   2  15       20.44       17.02      0.59 o 
  -1   2  15       42.61       47.91      0.98 o 
   0   2  15        0.11        0.04      0.24 o 
   1   2  15        0.13        0.42      0.27 o 
   2   2  15        0.13       -0.39      0.33 o 
   3   2  15        9.48       11.24      0.79 o 
  -4   3  15       70.66       71.95      1.30 o 
  -3   3  15        9.36        9.71      0.51 o 
  -2   3  15        1.52        1.38      0.32 o 
  -1   3  15       75.74       76.57      1.30 o 
   0   3  15        5.94        6.85      0.51 o 
   1   3  15       85.41       97.87      3.23 o 
   2   3  15      101.00      110.68      2.34 o 
  -3   4  15        0.48        0.52      0.48 o 
  -2   4  15        4.32        3.59      0.35 o 
  -1   4  15       10.85        9.80      1.02 o 
   0   4  15       13.92       15.90      0.70 o 
   1   4  15       19.85       21.11      0.65 o 
  -2   0  16       28.70       27.50      1.58 o 
   0   0  16      195.89      190.13      3.51 o 
   2   0  16      188.40      204.18      5.20 o 
  -3   1  16        3.25        4.20      0.39 o 
  -2   1  16       22.78       20.62      0.88 o 
  -1   1  16        7.58        6.08      0.43 o 
   0   1  16        6.20        9.30      0.53 o 
   1   1  16       15.08       17.60      0.89 o 
   2   1  16       15.21       15.79      0.83 o 
  -3   2  16        8.10        8.35      0.51 o 
  -2   2  16       45.31       48.30      1.07 o 
  -1   2  16       30.75       38.05      0.88 o 
   0   2  16        4.34        4.36      0.45 o 
   1   2  16        7.82        4.97      0.45 o 
  -2   3  16        0.32        0.43      0.27 o 
  -1   3  16       52.05       53.66      1.08 o 
   0   3  16        1.03        1.13      0.36 o 
                                                 
